# Supplementary material for: Metabolomics of COPD Pulmonary Rehabilitation Outcomes via Exhaled Breath Condensate
Source: Cells. 2022 Jan 20;11(3):344. doi: 10.3390/cells11030344 (PMC8834302; doi:10.3390/cells11030344)
Supplement: Supplementary file 1 [file cells-11-00344-s001.zip]

Archive with 1 entries (1 files):
- cells-1528661-supplementary.pdf
